# Supplementary material for: GSK2801 Reverses Paclitaxel Resistance in Anaplastic Thyroid Cancer Cell Lines through MYCN Downregulation
Source: Int J Mol Sci. 2023 Mar 22;24(6):5993. doi: 10.3390/ijms24065993 (PMC10054879; doi:10.3390/ijms24065993)
Supplement: Supplementary file 1 [file ijms-24-05993-s001.zip]

Archive with 1 entries (1 files):
- ijms-2144412-supplementary.pdf
